# Supplementary material for: Optimizing Rooster Semen Preservation: Effect of Oxygen Exposure, Sample Rotation, and HEPES Buffer Supplementation
Source: Animals (Basel). 2025 Aug 14;15(16):2391. doi: 10.3390/ani15162391 (PMC12383207; doi:10.3390/ani15162391)
Supplement: Supplementary file 1 [file animals-15-02391-s001.zip]

Archive with 1 entries (1 files):
- animals-3775284-supplementary.pdf
